# Supplementary material for: In Silico Characterization and Analysis of Clinically Significant Variants of Lipase-H (LIPH Gene) Protein Associated with Hypotrichosis
Source: Pharmaceuticals (Basel). 2023 May 29;16(6):803. doi: 10.3390/ph16060803 (PMC10302509; doi:10.3390/ph16060803)
Supplement: Supplementary file 1 [file pharmaceuticals-16-00803-s001.zip]

Archive with 1 entries (1 files):
- pharmaceuticals-2364388-supplementary.pdf
